# Supplementary material for: Behavior of Calcium Phosphate–Chitosan–Collagen Composite Coating on AISI 304 for Orthopedic Applications
Source: Polymers (Basel). 2022 Nov 24;14(23):5108. doi: 10.3390/polym14235108 (PMC9735702; doi:10.3390/polym14235108)
Supplement: Supplementary file 1 [file polymers-14-05108-s001.zip]

Archive with 1 entries (1 files):
- polymers-2026172-supplementary.pdf
